# Supplementary material for: Comprehensive pan-cancer analysis of PTGES3 and its prognostic role in hepatocellular carcinoma
Source: Front Oncol. 2023 May 18;13:1158490. doi: 10.3389/fonc.2023.1158490 (PMC10234500; doi:10.3389/fonc.2023.1158490)
Supplement: Supplementary Table 1 — The number of each type of tumor in this study from TCGA. [file Table_1.xlsx]

## Sheet: Sheet1
	Type
Group	tumor	normal
ACC	77	0
BLCA	407	19
BRCA	1099	113
CESC	306	3
CHOL	36	9
COAD	290	41
DLBC	47	0
ESCA	182	13
GBM	166	5
HNSC	520	44
KICH	66	25
KIRC	531	72
KIRP	289	32
LAML	173	0
LGG	523	0
LIHC	371	50
LUAD	515	59
LUSC	498	50
MESO	87	0
OV	427	0
PAAD	179	4
PCPG	182	3
PRAD	496	52
READ	93	10
SARC	262	2
SKCM	469	1
STAD	414	36
TGCT	154	0
THCA	512	59
THYM	119	2
UCEC	181	23
UCS	57	0
UVM	79	0
